# Supplementary material for: Direct Dengue Virus Genome Sequencing from Antigen NS1 Rapid Diagnostic Tests: A Proof-of-Concept with the Standard Q Dengue Duo Assay
Source: Viruses. 2023 Oct 28;15(11):2167. doi: 10.3390/v15112167 (PMC10674465; doi:10.3390/v15112167)
Supplement: Supplementary file 1 [file viruses-15-02167-s001.zip]

Archive with 1 entries (1 files):
- viruses-2659156-supplementary.tif
